# Supplementary material for: Development of two loop-mediated isothermal amplification (LAMP) genomics-informed diagnostic protocols for rapid detection of Pantoea species on rice
Source: MethodsX. 2021 Jan 6;8:101216. doi: 10.1016/j.mex.2021.101216 (PMC8374213; doi:10.1016/j.mex.2021.101216)
Supplement: Supplementary file 3 [file mmc3.xlsx]

## Sheet: ARC_P.agglomerans(23)
No.	Code	Collection date	Species	Host	Source	Sampling site	Country	Reference
1	ARC41	26/11/2013	P. agglomerans	Rice	Leaf	Zozokondji	Togo	Kini et al. 2018
2	ARC43	26/11/2013	P. agglomerans	Rice	Leaf	Zozokondji	Togo	Kini et al. 2018
3	ARC530	2015-10-04	P. agglomerans	Rice	Seed	AfricaRice seed field	Benin	Kini et al. 2018
4	ARC933	21/10/2015	P. agglomerans	Rice	Seed	AfricaRice seed field	Togo	Kini et al. 2018
5	ARC972	18/10/2016	P. agglomerans	Rice	Seed	AfricaRice seed field	Benin	Kini et al. 2018
6	ARC982	18/10/2016	P. agglomerans	Rice	Seed	AfricaRice seed field	Benin	Kini et al. 2018
7	ARC1000	18/10/2016	P. agglomerans	Rice	Seed	AfricaRice seed field	Benin	Kini et al. 2018
8	ARC1013	18/10/2016	P. agglomerans	Rice	Seed	AfricaRice seed field	Benin	Kini et al. 2018
9	ARC1105	14/10/2015	P. agglomerans	Rice	Seed	AfricaRice seed field	Benin	Kini et al. 2018
10	ARC1106	14/10/2015	P. agglomerans	Rice	Seed	AfricaRice seed field	Benin	Kini et al. 2018
11	ARC1229	2015-11-01	P. agglomerans	Rice	Leaf		Togo	Kini et al. 2018
12	ARC1230	2015-11-01	P. agglomerans	Rice	Leaf		Togo	Kini et al. 2018
13	ARC1231	2015-11-01	P. agglomerans	Rice	Leaf		Togo	Kini et al. 2018
14	ARC1236	2015-11-01	P. agglomerans	Rice	Leaf		Togo	Kini et al. 2018
15	ARC1237	2015-11-01	P. agglomerans	Rice	Leaf		Togo	Kini et al. 2018
16	ARC1245	2015-11-01	P. agglomerans	Rice	Leaf		Togo	Kini et al. 2018
17	ARC1246	2015-11-01	P. agglomerans	Rice	Leaf		Togo	Kini et al. 2018
18	ARC1248	2015-11-01	P. agglomerans	Rice	Leaf		Togo	Kini et al. 2018
19	ARC1251	2015-11-01	P. agglomerans	Rice	Leaf		Togo	Kini et al. 2018
20	ARC1252	2015-11-01	P. agglomerans	Rice	Leaf		Togo	Kini et al. 2018
21	ARC1282	2015-11-01	P. agglomerans	Rice	Leaf		Togo	Kini et al. 2018
22	ARC1284	2015-11-01	P. agglomerans	Rice	Leaf		Togo	Kini et al. 2018
23	ARC1287	2015-11-01	P. agglomerans	Rice	Leaf		Togo	Kini et al. 2018

## Sheet: ARC_P. ananatis(32)
No.	Code	Collection date	Species	Host	Source	Sampling Site	Country	Reference
1	ARC3	2013	P. ananatis	Rice	Seed	AfricaRice seed field	Benin	Kini et al. 2018
2	ARC44	26/11/2013	P. ananatis	Rice	Leaf	Zozokondji	Togo	Kini et al. 2018
3	ARC100	2014-09-10	P. ananatis	Rice	Leaf	Sowe	Benin	Kini et al. 2018
4	ARC170	2015-08-03	P. ananatis	Rice	Leaf	Godomey	Benin	Kini et al. 2018
5	ARC198	2014-12-03	P. ananatis	Rice	Leaf	Blitta	Togo	Kini et al. 2018
6	ARC333	2015-08-03	P. ananatis	Rice	Leaf	Godomey	Benin	Kini et al. 2018
7	ARC338	2015-08-03	P. ananatis	Rice	Leaf	Godomey	Benin	Kini et al. 2018
8	ARC533	2015-10-04	P. ananatis	Rice	Seed	AfricaRice seed field	Benin	Kini et al. 2018
9	ARC746	2013	P. ananatis	Rice	Seed	AfricaRice seed field	Benin	Kini et al. 2018
10	ARC849	2015-10-04	P. ananatis	Rice	Seed	AfricaRice seed field	Benin	Kini et al. 2018
11	ARC850	2015-10-04	P. ananatis	Rice	Seed	AfricaRice seed field	Benin	Kini et al. 2018
12	ARC944	21/10/2015	P. ananatis	Rice	Seed	AfricaRice seed field	Benin	Kini et al. 2018
13	ARC970	18/10/2016	P. ananatis	Rice	Seed	AfricaRice seed field	Benin	Kini et al. 2018
14	ARC984	18/10/2016	P. ananatis	Rice	Seed	AfricaRice seed field	Benin	Kini et al. 2018
15	ARC1003	18/10/2016	P. ananatis	Rice	Seed	AfricaRice seed field	Benin	Kini et al. 2018
16	ARC1010	18/10/2016	P. ananatis	Rice	Seed	AfricaRice seed field	Benin	Kini et al. 2018
17	ARC1011	18/10/2016	P. ananatis	Rice	Seed	AfricaRice seed field	Benin	Kini et al. 2018
18	ARC1055	24/10/2016	P. ananatis	Rice	Seed	AfricaRice seed field	Benin	Kini et al. 2018
19	ARC1057	24/10/2016	P. ananatis	Rice	Seed	AfricaRice seed field	Benin	Kini et al. 2018
20	ARC1061	24/10/2016	P. ananatis	Rice	Seed	AfricaRice seed field	Benin	Kini et al. 2018
21	ARC1065	24/10/2016	P. ananatis	Rice	Seed	AfricaRice seed field	Benin	Kini et al. 2018
22	ARC1066	24/10/2016	P. ananatis	Rice	Seed	AfricaRice seed field	Benin	Kini et al. 2018
23	ARC1067	24/10/2016	P. ananatis	Rice	Seed	AfricaRice seed field	Benin	Kini et al. 2018
24	ARC1068	24/10/2016	P. ananatis	Rice	Seed	AfricaRice seed field	Benin	Kini et al. 2018
25	ARC1106	14/10/2015	P. ananatis	Rice	Seed	AfricaRice seed field	Benin	Kini et al. 2018
26	ARC1238	2015-11-01	P. ananatis	Rice	Leaf		Togo	Kini et al. 2018
27	ARC1239	2015-11-01	P. ananatis	Rice	Leaf		Togo	Kini et al. 2018
28	ARC1240	2015-11-01	P. ananatis	Rice	Leaf		Togo	Kini et al. 2018
29	ARC1249	2015-11-01	P. ananatis	Rice	Leaf		Togo	Kini et al. 2018
30	ARC1250	2015-11-01	P. ananatis	Rice	Leaf		Togo	Kini et al. 2018
31	ARC1276	2015-11-01	P. ananatis	Rice	Leaf		Togo	Kini et al. 2018
32	ARC1285	2015-11-01	P. ananatis	Rice	Leaf		Togo	Kini et al. 2018

## Sheet: ARC_P.stewartii(148)
No.	Code	Collection date	Species	Host	Source	Sampling site	Country	Reference
1	ARC37	26/11/2013	P. stewartii	Rice	Leaf	Macoumavo	Togo	Kini et al. 2018
2	ARC38	26/11/2013	P. stewartii	Rice	Leaf	Zozokondji	Togo	Kini et al. 2018
3	ARC42	26/11/2013	P. stewartii	Rice	Leaf	Zozokondji	Togo	Kini et al. 2018
4	ARC47	2014-08-04	P. stewartii	Rice	Leaf	AfricaRice seed field	Benin	Kini et al. 2018
5	ARC52	2014-08-04	P. stewartii	Rice	Leaf	AfricaRice seed field	Benin	Kini et al. 2018
6	ARC85	2014-06-10	P. stewartii	Rice	Leaf	Beme	Togo	Kini et al. 2018
7	ARC94	2014-09-10	P. stewartii	Rice	Leaf	Sowe	Benin	Kini et al. 2018
8	ARC95	2014-09-10	P. stewartii	Rice	Leaf	Sowe	Benin	Kini et al. 2018
9	ARC109	2014-10-10	P. stewartii	Rice	Leaf	Sowe	Benin	Kini et al. 2018
10	ARC166	2015-08-03	P. stewartii	Rice	Leaf	Godomey	Benin	Kini et al. 2018
11	ARC167	2015-08-03	P. stewartii	Rice	Leaf	Godomey	Benin	Kini et al. 2018
12	ARC168	2015-08-03	P. stewartii	Rice	Leaf	Godomey	Benin	Kini et al. 2018
13	ARC172	2015-08-03	P. stewartii	Rice	Leaf	Godomey	Benin	Kini et al. 2018
14	ARC180	2013-11-28	P. stewartii	Rice	Leaf	Adeta	Togo	Kini et al. 2018
15	ARC312	2013	P. stewartii	Rice	Seed	AfricaRice seed field	Benin	Kini et al. 2018
16	ARC313	2013	P. stewartii	Rice	Seed	AfricaRice seed field	Benin	Kini et al. 2018
17	ARC452	30/03/2015	P. stewartii	Rice	Seed	AfricaRice seed field	Togo	Kini et al. 2018
18	ARC453	30/03/2015	P. stewartii	Rice	Seed	AfricaRice seed field	Togo	Kini et al. 2018
19	ARC457	30/03/2015	P. stewartii	Rice	Seed	AfricaRice seed field	Togo	Kini et al. 2018
20	ARC458	30/03/2015	P. stewartii	Rice	Seed	AfricaRice seed field	Togo	Kini et al. 2018
21	ARC492	2015-10-04	P. stewartii	Rice	Seed	AfricaRice seed field	Benin	Kini et al. 2018
22	ARC498	2015-10-04	P. stewartii	Rice	Seed	AfricaRice seed field	Benin	Kini et al. 2018
23	ARC500	2015-10-04	P. stewartii	Rice	Seed	AfricaRice seed field	Benin	Kini et al. 2018
24	ARC501	2015-10-04	P. stewartii	Rice	Seed	AfricaRice seed field	Benin	Kini et al. 2018
25	ARC502	2015-10-04	P. stewartii	Rice	Seed	AfricaRice seed field	Benin	Kini et al. 2018
26	ARC504	2015-10-04	P. stewartii	Rice	Seed	AfricaRice seed field	Benin	Kini et al. 2018
27	ARC505	2015-10-04	P. stewartii	Rice	Seed	AfricaRice seed field	Benin	Kini et al. 2018
28	ARC506	2015-10-04	P. stewartii	Rice	Seed	AfricaRice seed field	Benin	Kini et al. 2018
29	ARC507	2015-10-04	P. stewartii	Rice	Seed	AfricaRice seed field	Benin	Kini et al. 2018
30	ARC509	2015-10-04	P. stewartii	Rice	Seed	AfricaRice seed field	Benin	Kini et al. 2018
31	ARC514	2015-10-04	P. stewartii	Rice	Seed	AfricaRice seed field	Benin	Kini et al. 2018
32	ARC515	2015-10-04	P. stewartii	Rice	Seed	AfricaRice seed field	Benin	Kini et al. 2018
33	ARC523	2015-10-04	P. stewartii	Rice	Seed	AfricaRice seed field	Benin	Kini et al. 2018
34	ARC525	2015-10-04	P. stewartii	Rice	Seed	AfricaRice seed field	Benin	Kini et al. 2018
35	ARC526	2015-10-04	P. stewartii	Rice	Seed	AfricaRice seed field	Benin	Kini et al. 2018
36	ARC528	2015-10-04	P. stewartii	Rice	Seed	AfricaRice seed field	Benin	Kini et al. 2018
37	ARC529	2015-10-04	P. stewartii	Rice	Seed	AfricaRice seed field	Benin	Kini et al. 2018
38	ARC553	2015-04-10	P. stewartii	Rice	Seed	AfricaRice seed field	Benin	Kini et al. 2018
39	ARC554	2015-04-10	P. stewartii	Rice	Seed	AfricaRice seed field	Benin	Kini et al. 2018
40	ARC555	2015-04-10	P. stewartii	Rice	Seed	AfricaRice seed field	Benin	Kini et al. 2018
41	ARC557	2015-04-10	P. stewartii	Rice	Seed	AfricaRice seed field	Benin	Kini et al. 2018
42	ARC558	2015-04-10	P. stewartii	Rice	Seed	AfricaRice seed field	Benin	Kini et al. 2018
43	ARC563	2015-04-10	P. stewartii	Rice	Seed	AfricaRice seed field	Benin	Kini et al. 2018
44	ARC565	2015-04-10	P. stewartii	Rice	Seed	AfricaRice seed field	Benin	Kini et al. 2018
45	ARC567	2015-04-10	P. stewartii	Rice	Seed	AfricaRice seed field	Benin	Kini et al. 2018
46	ARC569	2015-04-10	P. stewartii	Rice	Seed	AfricaRice seed field	Benin	Kini et al. 2018
47	ARC571	2015-04-10	P. stewartii	Rice	Seed	AfricaRice seed field	Benin	Kini et al. 2018
48	ARC572	2015-04-10	P. stewartii	Rice	Seed	AfricaRice seed field	Benin	Kini et al. 2018
49	ARC573	2015-04-10	P. stewartii	Rice	Seed	AfricaRice seed field	Benin	Kini et al. 2018
50	ARC575	2015-04-10	P. stewartii	Rice	Seed	AfricaRice seed field	Benin	Kini et al. 2018
51	ARC576	2015-04-10	P. stewartii	Rice	Seed	AfricaRice seed field	Benin	Kini et al. 2018
52	ARC577	2015-04-10	P. stewartii	Rice	Seed	AfricaRice seed field	Benin	Kini et al. 2018
53	ARC583	2015-04-10	P. stewartii	Rice	Seed	AfricaRice seed field	Benin	Kini et al. 2018
54	ARC584	2015-04-10	P. stewartii	Rice	Seed	AfricaRice seed field	Benin	Kini et al. 2018
55	ARC586	2015-04-10	P. stewartii	Rice	Seed	AfricaRice seed field	Benin	Kini et al. 2018
56	ARC587	2015-04-10	P. stewartii	Rice	Seed	AfricaRice seed field	Benin	Kini et al. 2018
57	ARC589	2015-04-10	P. stewartii	Rice	Seed	AfricaRice seed field	Benin	Kini et al. 2018
58	ARC592	2015-04-10	P. stewartii	Rice	Seed	AfricaRice seed field	Benin	Kini et al. 2018
59	ARC594	2015-04-10	P. stewartii	Rice	Seed	AfricaRice seed field	Benin	Kini et al. 2018
60	ARC595	2015-04-10	P. stewartii	Rice	Seed	AfricaRice seed field	Benin	Kini et al. 2018
61	ARC603	2015-04-10	P. stewartii	Rice	Seed	AfricaRice seed field	Benin	Kini et al. 2018
62	ARC605	2015-04-10	P. stewartii	Rice	Seed	AfricaRice seed field	Benin	Kini et al. 2018
63	ARC609	2015-01-11	P. stewartii	Rice	Seed	AfricaRice seed field	Benin	Kini et al. 2018
64	ARC610	2015-01-11	P. stewartii	Rice	Seed	AfricaRice seed field	Benin	Kini et al. 2018
65	ARC611	2015-01-11	P. stewartii	Rice	Seed	AfricaRice seed field	Benin	Kini et al. 2018
66	ARC638	2015-01-11	P. stewartii	Rice	Seed	AfricaRice seed field	Togo	Kini et al. 2018
67	ARC642	2015-01-11	P. stewartii	Rice	Seed	AfricaRice seed field	Togo	Kini et al. 2018
68	ARC659	2015-08-14	P. stewartii	Rice	Leaf	AfricaRice seed field	Benin	Kini et al. 2018
69	ARC660	2015-06-10	P. stewartii	Rice	Leaf	AfricaRice seed field	Benin	Kini et al. 2018
70	ARC661	2015-06-10	P. stewartii	Rice	Leaf	AfricaRice seed field	Benin	Kini et al. 2018
71	ARC668	2015-09-30	P. stewartii	Rice	Leaf	AfricaRice seed field	Benin	Kini et al. 2018
72	ARC693	21/10/2015	P. stewartii	Rice	Seed	AfricaRice seed field	Benin	Kini et al. 2018
73	ARC695	21/10/2015	P. stewartii	Rice	Seed	AfricaRice seed field	Benin	Kini et al. 2018
74	ARC699	21/10/2015	P. stewartii	Rice	Seed	AfricaRice seed field	Benin	Kini et al. 2018
75	ARC702	2015-09-30	P. stewartii	Rice	Leaf	AfricaRice seed field	Benin	Kini et al. 2018
76	ARC790	2010-06-29	P. stewartii	Rice	Leaf	AfricaRice seed field	Togo	Kini et al. 2018
77	ARC794	2010-06-29	P. stewartii	Rice	Leaf	AfricaRice seed field	Togo	Kini et al. 2018
78	ARC795	2010-06-29	P. stewartii	Rice	Seed	AfricaRice seed field	Togo	Kini et al. 2018
79	ARC799	15/04/2015	P. stewartii	Rice	Seed	AfricaRice seed field	Togo	Kini et al. 2018
80	ARC804	15/04/2015	P. stewartii	Rice	Seed	AfricaRice seed field	Togo	Kini et al. 2018
81	ARC827	2015-10-04	P. stewartii	Rice	Seed	AfricaRice seed field	Benin	Kini et al. 2018
82	ARC828	2015-10-04	P. stewartii	Rice	Seed	AfricaRice seed field	Benin	Kini et al. 2018
83	ARC835	2015-10-04	P. stewartii	Rice	Seed	AfricaRice seed field	Benin	Kini et al. 2018
84	ARC836	2015-10-04	P. stewartii	Rice	Seed	AfricaRice seed field	Benin	Kini et al. 2018
85	ARC838	2015-10-04	P. stewartii	Rice	Seed	AfricaRice seed field	Benin	Kini et al. 2018
86	ARC839	2015-10-04	P. stewartii	Rice	Seed	AfricaRice seed field	Benin	Kini et al. 2018
87	ARC842	2015-10-04	P. stewartii	Rice	Seed	AfricaRice seed field	Benin	Kini et al. 2018
88	ARC869	2015-10-04	P. stewartii	Rice	Seed	AfricaRice seed field	Benin	Kini et al. 2018
89	ARC871	2015-10-04	P. stewartii	Rice	Seed	AfricaRice seed field	Benin	Kini et al. 2018
90	ARC872	2015-10-04	P. stewartii	Rice	Seed	AfricaRice seed field	Benin	Kini et al. 2018
91	ARC873	2015-10-04	P. stewartii	Rice	Seed	AfricaRice seed field	Benin	Kini et al. 2018
92	ARC874	2015-10-04	P. stewartii	Rice	Seed	AfricaRice seed field	Benin	Kini et al. 2018
93	ARC875	2015-10-04	P. stewartii	Rice	Seed	AfricaRice seed field	Benin	Kini et al. 2018
94	ARC876	2015-10-04	P. stewartii	Rice	Seed	AfricaRice seed field	Benin	Kini et al. 2018
95	ARC878	2015-10-04	P. stewartii	Rice	Seed	AfricaRice seed field	Benin	Kini et al. 2018
96	ARC880	2015-10-04	P. stewartii	Rice	Seed	AfricaRice seed field	Benin	Kini et al. 2018
97	ARC881	2015-10-04	P. stewartii	Rice	Seed	AfricaRice seed field	Benin	Kini et al. 2018
98	ARC882	2015-10-04	P. stewartii	Rice	Seed	AfricaRice seed field	Benin	Kini et al. 2018
99	ARC884	2015-10-04	P. stewartii	Rice	Seed	AfricaRice seed field	Benin	Kini et al. 2018
100	ARC887	2015-10-04	P. stewartii	Rice	Seed	AfricaRice seed field	Benin	Kini et al. 2018
101	ARC891	2015-10-04	P. stewartii	Rice	Seed	AfricaRice seed field	Benin	Kini et al. 2018
102	ARC892	2015-10-04	P. stewartii	Rice	Seed	AfricaRice seed field	Benin	Kini et al. 2018
103	ARC903	2015-06-10	P. stewartii	Rice	Leaf	AfricaRice seed field	Benin	Kini et al. 2018
104	ARC910	14/10/2015	P. stewartii	Rice	Leaf	AfricaRice seed field	Benin	Kini et al. 2018
105	ARC914	21/10/2015	P. stewartii	Rice	Seed	AfricaRice seed field	Benin	Kini et al. 2018
106	ARC915	21/10/2015	P. stewartii	Rice	Seed	AfricaRice seed field	Benin	Kini et al. 2018
107	ARC917	21/10/2015	P. stewartii	Rice	Seed	AfricaRice seed field	Benin	Kini et al. 2018
108	ARC924	21/10/2015	P. stewartii	Rice	Seed	AfricaRice seed field	Benin	Kini et al. 2018
109	ARC928	21/10/2015	P. stewartii	Rice	Seed	AfricaRice seed field	Benin	Kini et al. 2018
110	ARC938	21/10/2015	P. stewartii	Rice	Seed	AfricaRice seed field	Benin	Kini et al. 2018
111	ARC974	18/10/2016	P. stewartii	Rice	Seed	AfricaRice seed field	Benin	Kini et al. 2018
112	ARC978	18/10/2016	P. stewartii	Rice	Seed	AfricaRice seed field	Benin	Kini et al. 2018
113	ARC990	18/10/2016	P. stewartii	Rice	Seed	AfricaRice seed field	Benin	Kini et al. 2018
114	ARC993	18/10/2016	P. stewartii	Rice	Seed	AfricaRice seed field	Benin	Kini et al. 2018
115	ARC996	18/10/2016	P. stewartii	Rice	Seed	AfricaRice seed field	Benin	Kini et al. 2018
116	ARC999	18/10/2016	P. stewartii	Rice	Seed	AfricaRice seed field	Benin	Kini et al. 2018
117	ARC1004	18/10/2016	P. stewartii	Rice	Seed	AfricaRice seed field	Benin	Kini et al. 2018
118	ARC1014	18/10/2016	P. stewartii	Rice	Seed	AfricaRice seed field	Benin	Kini et al. 2018
119	ARC1059	24/10/2016	P. stewartii	Rice	Seed	AfricaRice seed field	Benin	Kini et al. 2018
120	ARC1060	24/10/2016	P. stewartii	Rice	Seed	AfricaRice seed field	Benin	Kini et al. 2018
121	ARC1063	24/10/2016	P. stewartii	Rice	Seed	AfricaRice seed field	Benin	Kini et al. 2018
122	ARC1115	24/10/2016	P. stewartii	Rice	Seed	AfricaRice seed field	Benin	Kini et al. 2018
123	ARC1140	14/10/2015	P. stewartii	Rice	Seed	AfricaRice seed field	Benin	Kini et al. 2018
124	ARC1141	14/10/2015	P. stewartii	Rice	Seed	AfricaRice seed field	Benin	Kini et al. 2018
125	ARC1143	14/10/2015	P. stewartii	Rice	Seed	AfricaRice seed field	Benin	Kini et al. 2018
126	ARC1144	14/10/2015	P. stewartii	Rice	Seed	AfricaRice seed field	Benin	Kini et al. 2018
127	ARC1156	15/04/2015	P. stewartii	Rice	Seed	AfricaRice seed field	Togo	Kini et al. 2018
128	ARC1201	20/05/2015	P. stewartii	Rice	Leaf	AfricaRice seed field	Benin	Kini et al. 2018
129	ARC1203	2015-10-04	P. stewartii	Rice	Seed	AfricaRice seed field	Benin	Kini et al. 2018
130	ARC1205	2015-10-04	P. stewartii	Rice	Seed	AfricaRice seed field	Benin	Kini et al. 2018
131	ARC1216	2014-06-10	P. stewartii	Rice	Leaf	Beme	Togo	Kini et al. 2018
132	ARC1217	2014-07-10	P. stewartii	Rice	Leaf	Beme	Togo	Kini et al. 2018
133	ARC1228	2015-11-01	P. stewartii	Rice	Leaf		Togo	Kini et al. 2018
134	ARC1233	2015-11-01	P. stewartii	Rice	Leaf		Togo	Kini et al. 2018
135	ARC1242	2015-11-01	P. stewartii	Rice	Leaf		Togo	Kini et al. 2018
136	ARC1243	2015-11-01	P. stewartii	Rice	Leaf		Togo	Kini et al. 2018
137	ARC1257	2015-11-01	P. stewartii	Rice	Leaf		Togo	Kini et al. 2018
138	ARC1260	2015-11-01	P. stewartii	Rice	Leaf		Togo	Kini et al. 2018
139	ARC1262	2015-11-01	P. stewartii	Rice	Leaf		Togo	Kini et al. 2018
140	ARC1263	2015-11-01	P. stewartii	Rice	Leaf		Togo	Kini et al. 2018
141	ARC1265	2015-11-01	P. stewartii	Rice	Leaf		Togo	Kini et al. 2018
142	ARC1266	2015-11-01	P. stewartii	Rice	Leaf		Togo	Kini et al. 2018
143	ARC1277	2015-11-01	P. stewartii	Rice	Leaf		Togo	Kini et al. 2018
144	ARC1278	2015-11-01	P. stewartii	Rice	Leaf		Togo	Kini et al. 2018
145	ARC1279	2015-11-01	P. stewartii	Rice	Leaf		Togo	Kini et al. 2018
146	ARC1280	2015-11-01	P. stewartii	Rice	Leaf		Togo	Kini et al. 2018
147	ARC1283	2015-11-01	P. stewartii	Rice	Leaf		Togo	Kini et al. 2018
148	ARC1288	2015-11-01	P. stewartii	Rice	Leaf		Togo	Kini et al. 2018

## Sheet: ARC_P.sp(89)
No.	Code	Collection date	Species	Host	Source	Sampling site	Country	Reference
1	ARC5	2013	Pantoea sp.	Rice	Seed	Ibadan	Nigeria	Kini et al. 2018
2	ARC14	2013	Pantoea sp.	Rice	Leaf	kouorou	Benin	Kini et al. 2018
3	ARC15	2013	Pantoea sp.	Rice	Seed	AfricaRice seed field	Benin	Kini et al. 2018
4	ARC17	2013	Pantoea sp.	Rice	Seed	AfricaRice seed field	Benin	Kini et al. 2018
5	ARC21	2011-07-10	Pantoea sp.	Rice	Leaf	Gogounou	Benin	Kini et al. 2018
6	ARC61	2014-06-20	Pantoea sp.	Rice	Leaf	Kovie	Togo	Kini et al. 2018
7	ARC63	2014-06-20	Pantoea sp.	Rice	Leaf	Kovie	Togo	Kini et al. 2018
8	ARC64	2014-07-15	Pantoea sp.	Rice	Leaf	M'be	Ivory Coast	Kini et al. 2018
9	ARC66	2014-07-15	Pantoea sp.	Rice	Leaf	M'be	Ivory Coast	Kini et al. 2018
10	ARC72	2014-07-15	Pantoea sp.	Rice	Leaf	Sakassou	Ivory Coast	Kini et al. 2018
11	ARC73	2014-07-15	Pantoea sp.	Rice	Leaf	Sakassou	Ivory Coast	Kini et al. 2018
12	ARC81	2014-03-10	Pantoea sp.	Rice	Leaf	AfricaRice seed field	Benin	Kini et al. 2018
13	ARC91	2014-07-10	Pantoea sp.	Rice	Leaf	Kpeme	Togo	Kini et al. 2018
14	ARC93	2014-09-10	Pantoea sp.	Rice	Leaf	Sowe	Benin	Kini et al. 2018
15	ARC98	2014-09-10	Pantoea sp.	Rice	Leaf	Sowe	Benin	Kini et al. 2018
16	ARC113	30/10/2014	Pantoea sp.	Rice	Leaf	Niono	Mali	Kini et al. 2018
17	ARC122	2014-06-12	Pantoea sp.	Rice	Leaf	Ndiaye	Senegal	Kini et al. 2018
18	ARC125	2014-07-12	Pantoea sp.	Rice	Leaf	Ndiaye	Senegal	Kini et al. 2018
19	ARC135	24/02/2015	Pantoea sp.	Rice	Seed	AfricaRice seed field	Senegal	Kini et al. 2018
20	ARC140	19/02/2015	Pantoea sp.	Rice	Seed	AfricaRice seed field	Tanzania	Kini et al. 2018
21	ARC150	19/02/2015	Pantoea sp.	Rice	Seed	AfricaRice seed field	Tanzania	Kini et al. 2018
22	ARC164	2015-08-03	Pantoea sp.	Rice	Leaf	AfricaRice seed field	Benin	Kini et al. 2018
23	ARC171	2015-08-03	Pantoea sp.	Rice	Leaf	AfricaRice seed field	Benin	Kini et al. 2018
24	ARC182	2013-11-29	Pantoea sp.	Rice	Leaf	Patatoukou	Togo	Kini et al. 2018
25	ARC204	2013-12-01	Pantoea sp.	Rice	Leaf	Blitta	Togo	Kini et al. 2018
26	ARC205	2014-12-04	Pantoea sp.	Rice	Leaf	Blitta	Togo	Kini et al. 2018
27	ARC213	2010-03-07	Pantoea sp.	Rice	Leaf	Koumbé Loti	Togo	Kini et al. 2018
28	ARC229	2010-03-07	Pantoea sp.	Weed	Leaf	Koumbé Loti	Togo	This study
29	ARC230	2010-03-07	Pantoea sp.	Rice	Leaf	Koumbé Loti	Togo	Kini et al. 2018
30	ARC231	2010-03-07	Pantoea sp.	Rice	Leaf	Koumbé Loti	Togo	Kini et al. 2018
31	ARC238	28/06/2010	Pantoea sp.	Rice	Leaf	ITRA	Togo	Kini et al. 2018
32	ARC239	28/06/2010	Pantoea sp.	Rice	Leaf	ITRA	Togo	Kini et al. 2018
33	ARC244	28/06/2010	Pantoea sp.	Rice	Leaf	ITRA	Togo	Kini et al. 2018
34	ARC245	2013-11-27	Pantoea sp.	Rice	Leaf	Akata	Togo	Kini et al. 2018
35	ARC249	2013-11-27	Pantoea sp.	Rice	Leaf	Akata	Togo	Kini et al. 2018
36	ARC264	2013-11-03	Pantoea sp.	Rice	Leaf	Niono	Mali	Kini et al. 2018
37	ARC269	2013-11-03	Pantoea sp.	Rice	Leaf	Niono	Mali	Kini et al. 2018
38	ARC278	29/10/2013	Pantoea sp.	Rice	Leaf	Longorola	Mali	Kini et al. 2018
39	ARC280	2013-03-11	Pantoea sp.	Rice	Leaf	Niono	Mali	Kini et al. 2018
40	ARC283	2014-10-06	Pantoea sp.	Rice	Leaf	Ibadan	Nigeria	Kini et al. 2018
41	ARC286	2014-10-06	Pantoea sp.	Rice	Leaf	Ibadan	Nigeria	Kini et al. 2018
42	ARC290	2014-10-06	Pantoea sp.	Rice	Leaf	Ibadan	Nigeria	Kini et al. 2018
43	ARC294	20/6/2014	Pantoea sp.	Rice	Leaf	Kovie	Togo	Kini et al. 2018
44	ARC297	2014-12-06	Pantoea sp.	Rice	Leaf	Ibadan	Nigeria	Kini et al. 2018
45	ARC298	2014-12-06	Pantoea sp.	Rice	Leaf	Ibadan	Nigeria	Kini et al. 2018
46	ARC299	2014-12-06	Pantoea sp.	Rice	Leaf	Ibadan	Nigeria	Kini et al. 2018
47	ARC301	2014-12-06	Pantoea sp.	Rice	Leaf	Ibadan	Nigeria	Kini et al. 2018
48	ARC302	2014-12-06	Pantoea sp.	Rice	Leaf	Ibadan	Nigeria	Kini et al. 2018
49	ARC314	2013-10-29	Pantoea sp.	Rice	Seed	AfricaRice seed field	Benin	Kini et al. 2018
50	ARC316	2013-10-29	Pantoea sp.	Rice	Leaf	Longorola	Mali	Kini et al. 2018
51	ARC326	2015-10-04	Pantoea sp.	Rice	Seed	Ibadan	Nigeria	Kini et al. 2018
52	ARC335	2015-08-03	Pantoea sp.	Rice	Leaf	AfricaRice seed field	Benin	Kini et al. 2018
53	ARC340	2015-10-04	Pantoea sp.	Rice	Seed	Ibadan	Nigeria	Kini et al. 2018
54	ARC345	2013-10-30	Pantoea sp.	Rice	Leaf	Selingue	Mali	Kini et al. 2018
55	ARC377	15/04/2015	Pantoea sp.	Rice	Seed	AfricaRice seed field	Senegal	Kini et al. 2018
56	ARC384	15/04/2015	Pantoea sp.	Rice	Seed	AfricaRice seed field	Senegal	Kini et al. 2018
57	ARC398	15/04/2015	Pantoea sp.	Rice	Seed	AfricaRice seed field	Senegal	Kini et al. 2018
58	ARC400	15/04/2015	Pantoea sp.	Rice	Seed	AfricaRice seed field	Senegal	Kini et al. 2018
59	ARC401	15/04/2015	Pantoea sp.	Rice	Seed	AfricaRice seed field	Senegal	Kini et al. 2018
60	ARC404	15/04/2015	Pantoea sp.	Rice	Seed	AfricaRice seed field	Senegal	Kini et al. 2018
61	ARC454	30/03/2015	Pantoea sp.	Rice	Seed	AfricaRice seed field	Togo	Kini et al. 2018
62	ARC455	30/03/2015	Pantoea sp.	Rice	Seed	AfricaRice seed field	Togo	Kini et al. 2018
63	ARC485	16/04/2015	Pantoea sp.	Rice	Seed	AfricaRice seed field	Niger	Kini et al. 2018
64	ARC516	2015-10-04	Pantoea sp.	Rice	Seed	AfricaRice seed field	Benin	Kini et al. 2018
65	ARC519	2015-10-04	Pantoea sp.	Rice	Seed	AfricaRice seed field	Benin	Kini et al. 2018
66	ARC527	2015-10-04	Pantoea sp.	Rice	Seed	AfricaRice seed field	Benin	Kini et al. 2018
67	ARC532	2015-10-04	Pantoea sp.	Rice	Seed	AfricaRice seed field	Benin	Kini et al. 2018
68	ARC542	18/06/2015	Pantoea sp.	Rice	Water	AfricaRice seed field	Benin	Kini et al. 2018
69	ARC543	18/06/2015	Pantoea sp.	Rice	Water	AfricaRice seed field	Benin	Kini et al. 2018
70	ARC545	2013-11-01	Pantoea sp.	Rice	Leaf	Baguineda	Mali	Kini et al. 2018
71	ARC550	30/10/2013	Pantoea sp.	Rice	Leaf	Selingue	Mali	Kini et al. 2018
72	ARC551	2014-10-30	Pantoea sp.	Rice	Leaf	Selingue	Mali	Kini et al. 2018
73	ARC560	2015-04-10	Pantoea sp.	Rice	Seed	AfricaRice seed field	Benin	Kini et al. 2018
74	ARC671	2015-09-30	Pantoea sp.	Rice	Leaf	AfricaRice seed field	Benin	Kini et al. 2018
75	ARC713	2016-10-22	Pantoea sp.	Rice	Seed	Africa Rice Seedbank	USA	This study
76	ARC715	2016-10-22	Pantoea sp.	Rice	Seed	Africa Rice Seedbank		This study
77	ARC718	2016-10-22	Pantoea sp.	Rice	Seed	Saint-Louis	Senegal	This study
78	ARC719	2016-10-22	Pantoea sp.	Rice	Seed	Saint-Louis	Senegal	This study
79	ARC720	2016-10-22	Pantoea sp.	Rice	Seed	Saint-Louis	Senegal	This study
80	ARC721	2016-10-22	Pantoea sp.	Rice	Seed	Saint-Louis	Senegal	This study
81	ARC724	2016-10-22	Pantoea sp.	Rice	Seed	Saint-Louis	Senegal	This study
82	ARC726	2016-10-22	Pantoea sp.	Rice	Seed	Saint-Louis	Senegal	This study
83	ARC727	2016-10-22	Pantoea sp.	Rice	Seed	Saint-Louis	Senegal	This study
84	ARC728	2016-10-22	Pantoea sp.	Rice	Seed	Saint-Louis	Senegal	This study
85	ARC729	2016-10-22	Pantoea sp.	Rice	Seed	Saint-Louis	Senegal	This study
86	ARC730	2016-10-22	Pantoea sp.	Rice	Seed	Saint-Louis	Senegal	This study
87	ARC733	2016-10-22	Pantoea sp.	Rice	Seed	Saint-Louis	Senegal	This study
88	ARC736	2016-10-22	Pantoea sp.	Rice	Seed	Saint-Louis	Senegal	This study
89	ARC737	2016-10-22	Pantoea sp.	Rice	Seed	Saint-Louis	Senegal	This study

## Sheet: References
Reference
1	Kini K, Agnimonhan R, Dossa R, Silué D, Koebnik R. A diagnostic multiplex PCR scheme for identification of plant-associated bacteria of the genus Pantoea. bioRxiv 2018;456806.
