# Supplementary material for: Development of two loop-mediated isothermal amplification (LAMP) genomics-informed diagnostic protocols for rapid detection of Pantoea species on rice
Source: MethodsX. 2021 Jan 6;8:101216. doi: 10.1016/j.mex.2021.101216 (PMC8374213; doi:10.1016/j.mex.2021.101216)
Supplement: Supplementary file 4 [file mmc4.xlsx]

## Sheet: gyrB
Identifyer	Species	Strain	F3	F2	F-loop	F1c	B1c	B-loop	B2	B3	Sum
PANST_CCUG26359{T}	Pantoea stewartii	CCUG26359	3	0	4	4	5	5	3	1	25
PANST_LMG2632{PT}	Pantoea stewartii	LMG 2632	3	0	4	4	5	5	1	1	23
PANAL_LMG24248{T}	Pantoea allii	LMG 24248	2	0	1	2	1	4	2	1	13
PANAN_LMG2665{T}	Pantoea ananatis	LMG 2665	0	1	0	0	0	0	0	0	1
PANAN_97-1	Pantoea ananatis	97-1	0	1	0	0	0	0	0	0	1
PANAN_LMG5342	Pantoea ananatis	LMG 5342	0	0	0	0	0	0	0	0	0
PANAN_LMG20103	Pantoea ananatis	LMG 20103	0	0	0	0	0	0	0	0	0
PANAN_NN08200	Pantoea ananatis	NN08200	0	0	0	0	0	0	0	0	0
PANAN_ARC311	Pantoea ananatis	ARC311	0	0	0	0	0	0	0	0	0
PANAN_RSA47	Pantoea ananatis	RSA47	0	0	0	0	0	0	0	0	0
PANAN_SGAir0210	Pantoea ananatis	SGAir0210	0	0	0	1	0	0	0	0	1
MIXCA_DSM22759{T}	Mixta calida	DSM 22759	5	2	2	5	8	4	3	2	31
MIXGA_DSM22758{T}	Mixta gaviniae	DSM 22758	5	2	1	5	9	3	0	2	27
MIXAL_LTYR-11Z{T}	Mixta alhagi	LTYR-11Z	5	3	4	4	10	5	1	3	35
MIXTH_QC88-366{T}	Mixta theicola	QC88-366	5	3	2	5	10	5	3	3	36
PANRO_LMG26273{T}	Pantoea rodasii	LMG 26273	3	4	2	3	7	5	2	2	28
PANRW_LMG26275{T}	Pantoea rwandensis	LMG 26275	3	1	2	2	5	3	3	2	21
PANCY_LMG2657{T}	Pantoea cypripedii	LMG 2657	5	4	2	3	5	2	3	2	26
PANEU_LMG5346{T}	Pantoea eucrina	LMG 5346	4	4	3	4	6	4	3	2	30
PANWA_LMG26277{T}	Pantoea wallisii	LMG 26277	2	1	3	1	7	3	0	1	18
PANDI_CCUG25232{T}	Pantoea dispersa	CCUG25232	3	4	2	3	5	2	4	3	26
PANSE_LMG5345{T}	Pantoea septica	LMG 5345	5	1	2	2	6	5	3	0	24
PANBR_LMG5343{T}	Pantoea brenneri	LMG 5343	5	4	3	2	9	3	4	2	32
PANCO_LMG24534{T}	Pantoea conspicua	LMG 24534	5	3	4	2	8	4	2	2	30
PANAN_LMG2558{T}	Pantoea anthophila	LMG 2558	3	3	2	3	8	2	1	2	24
PANDE_LMG24200{T}	Pantoea deleyi	LMG 24200	3	2	3	3	5	5	2	2	25
PANVA_LMG24199{T}	Pantoea vagans	LMG 24199	5	3	1	3	5	5	2	1	25
PANEU_LMG24197{T}	Pantoea eucalypti	LMG 24197	6	3	4	3	5	3	1	3	28
PANAG_DSM3493{T}	Pantoea agglomerans	DSM 3493	6	4	3	2	6	3	2	1	27
PANAG_CFBP13505	Pantoea agglomerans	CFBP13505	6	4	3	2	5	2	2	1	25
TATCI_DSM13699{T}	Tatumella citrea	DSM 13699	5	4	2	6	10	6	4	2	39
TATMO_LMG23360{T}	Tatumella morbirosei	LMG 23360	7	3	1	7	9	7	4	2	40
TATPT_ATCC33301{T}	Tatumella ptyseos	ATCC33301	6	0	2	5	10	0	3	4	30
TATSA_NML06-3099{T}	Tatumella saanichensis	NML06-3099	8	1	4	5	9	1	4	3	35
										Average for Pantoea type strains	25.125
										Average for Mixta type strains	32.25
										Average for Tatumella type strains	36

## Sheet: atpD
Identifyer	Species	Strain	F3	F2	F-loop	F1c	B1c	B-loop	B2	B3	Sum
SPHME_DAPP-PG224{T}	Sphingomonas melonis	DAPP-PG224	13	12	1	6	7	9	10	8	66
SPHPA_NCTC11030{T}	Sphingomonas paucimobilis	NCTC11030	12	11	1	6	7	9	10	8	64
PANAN_LMG2558{T}	Pantoea anthophila	LMG 2558	0	0	0	3	1	0	2	1	7
PANBR_LMG5343{T}	Pantoea brenneri	LMG 5343	0	0	0	0	1	0	1	0	2
PANCO_LMG24534{T}	Pantoea conspicua	LMG 24534	0	0	0	0	1	1	1	2	5
PANDE_LMG24200{T}	Pantoea deleyi	LMG 24200	0	0	0	2	1	0	1	1	5
PANVA_LMG24199{T}	Pantoea vagans	LMG 24199	0	0	0	2	1	0	1	2	6
PANEU_LMG24197{T}	Pantoea eucalypti	LMG 24197	0	0	0	2	0	0	1	2	5
PANAG_DSM3493{T}	Pantoea agglomerans	DSM 3493	0	0	0	3	0	0	1	2	6
PANAG_CFBP13505	Pantoea agglomerans	CFBP13505	0	0	0	3	0	0	1	2	6
MIXAL_LTYR-11Z{T}	Mixta alhagi	LTYR-11Z	1	1	0	1	1	1	1	1	7
MIXTH_QC88-366{T}	Mixta theicola	QC88-366	0	1	0	2	1	1	1	2	8
MIXCA_DSM22759{T}	Mixta calida	DSM 22759	0	2	0	0	4	1	1	1	9
MIXGA_DSM22758{T}	Mixta gaviniae	DSM 22758	1	2	0	0	3	2	2	1	11
PANSE_LMG5345{T}	Pantoea septica	LMG 5345	1	0	0	1	3	1	1	1	8
PANEU_LMG5346{T}	Pantoea eucrina	LMG 5346	2	1	0	1	1	1	2	1	9
PANDI_CCUG25232{T}	Pantoea dispersa	CCUG25232	4	1	0	1	0	1	2	1	10
PANWA_LMG26277{T}	Pantoea wallisii	LMG 26277	3	0	0	1	0	1	1	1	7
PANRO_LMG26273{T}	Pantoea rodasii	LMG 26273	4	2	0	1	0	1	2	1	11
PANRW_LMG26275{T}	Pantoea rwandensis	LMG 26275	5	2	0	1	0	1	2	1	12
PANCY_LMG2657{T}	Pantoea cypripedii	LMG 2657	3	0	0	1	0	1	1	1	7
PANST_CCUG26359{T}	Pantoea stewartii	CCUG26359	3	0	0	1	1	1	1	1	8
PANST_LMG2632{PT}	Pantoea stewartii	LMG 2632{PT}	3	0	0	1	1	1	1	1	8
PANAL_LMG24248{T}	Pantoea allii	LMG 24248	5	0	0	1	0	2	2	1	11
PANAN_LMG2665{T}	Pantoea ananatis	LMG 2665	3	0	0	1	0	1	1	1	7
PANAN_RSA47	Pantoea ananatis	RSA47	3	0	0	1	0	1	1	1	7
TATSA_NML06-3099{T}	Tatumella saanichensis	NML06-3099	7	7	1	4	2	2	4	4	31
TATPT_ATCC33301{T}	Tatumella ptyseos	ATCC33301	8	6	1	4	1	0	5	4	29
TATCI_DSM13699{T}	Tatumella citrea	DSM 13699	8	5	0	4	2	0	4	4	27
TATMO_LMG23360{T}	Tatumella morbirosei	LMG 23360	8	5	0	4	2	0	4	4	27
BURGL_LMG2196{T}	Burkholderia glumae	LMG 2196	14	8	1	3	7	4	8	4	49
XANOR_ATCC35933{T}	Xanthomonas oryzae	ATCC35933	17	10	1	1	7	3	11	4	54
XANOR_CFBP2286{PT}	Xanthomonas oryzae	CFBP2286{PT}	17	10	1	1	7	3	11	4	54
PSEFU_LMG2158{T}	Pseudomonas fuscovaginae	LMG 2158	16	9	0	2	2	0	8	4	41
PSEOR_KCTC32247	Pseudomonas oryzae	KCTC32247	17	9	1	2	7	2	7	4	49
										Average for Pantoea type strains	7.41176
										Average for Mixta type strains	8.75
										Average for Tatumella type strains	28.5
										Average for other type strains	53.8333
